# Supplementary material for: Agouti-Signalling Protein Overexpression Reduces Aggressiveness in Zebrafish
Source: Biology (Basel). 2023 May 13;12(5):712. doi: 10.3390/biology12050712 (PMC10215356; doi:10.3390/biology12050712)
Supplement: Supplementary file 1 [file biology-12-00712-s001.zip]

Archive with 1 entries (1 files):
- biology-2273978-supplementary.pdf
